# Supplementary material for: Structural adaptation of fungal cell wall in hypersaline environment
Source: Nat Commun. 2023 Nov 4;14:7082. doi: 10.1038/s41467-023-42693-6 (PMC10625518; doi:10.1038/s41467-023-42693-6)
Supplement: Supplementary file 4 — Source Data [file 41467_2023_42693_MOESM4_ESM.xlsx]

## Sheet: Fig. 3a Cell wall thickness
			1000		1000		1000																									1000
		0 M		0.5 M		2 M
		thickness	width	thickness	width	thickness	width
cell1	1	175	4022	210	2280.38	292.985	1865.11		H0: µ1=µ2	α= 0.05
	2	173	4028	198	2035.55	280.029	1934.97		H1: µ1=!µ2
	3	170	4033	195	1889.16	245.601	1948.38
	4	170	3812	190	2153.23	237.588	1965.51	1	using one tailed test for each probability value
	5	169	3621	171	1898.89	217.807	1929.8		because thickness change is only one directional
	6	165	3925	170	2294.98	215.295	1893.92	2	using type 3 t-tset
	7	165	3375	167	2185.08	206.649	1947.15		data points are unpaired or independent and variances are different
	8	162	3812	160	2072.97	205.056	1897.98
	9	158	3911	127	1941.72	199.72	1870.37
	10	158	3326	124	2127.98	199.279	1937.98
	1	176.005	4047	146.688	3126	240	2148
cell2	2	166.667	2661	143.906	2564	228	2366
	3	155.063	3185	140.936	2575	216	2356
	4	152.023	3654	140.738	2772	216	2587
	5	146.808	2962	134.224	2005	216	2727			0.5M-0M				0M-2M				0.5M-2M
	6	139.204	3641	130.489	2765	211	4499			t-Test: Two-Sample Assuming Unequal Variances				t-Test: Two-Sample Assuming Unequal Variances				t-Test: Two-Sample Assuming Unequal Variances
	7	139.204	2659	129.676	2850	193	3739
	8	132.33	3732	128.374	2814	191	2631				Variable 1	Variable 2			Variable 1	Variable 2			Variable 1	Variable 2
	9	128.236	3625	126.618	2540	186	2588			Mean	172.32	138.926		Mean	172.32	202.12		Mean	138.926	202.12
	10	125.255	4058	114.822	1800	184	2917			Variance	543.47	870.064		Variance	543.47	591.561		Variance	870.064	591.561
							0			Observations	100	100		Observations	100	100		Observations	100	100
cell3	1	184	3208	153	2299.68	223.564	3776			Hypothesized Mean Difference	0			Hypothesized Mean Difference	0			Hypothesized Mean Difference	0
	2	182	2648	150	2260.82	205.798	2108.18			df	188			df	198			df	191
	3	181	2983	148	2109.35	205.275	2108.59			t Stat	8.88205			t Stat	-8.84515			t Stat	-16.5293
	4	174	2894	145	2155.89	201.379	2083.92			P(T<=t) one-tail	2.61874e-16			P(T<=t) one-tail	2.53294e-16			P(T<=t) one-tail	5.49854e-39
	5	168	3153	143	2159.07	199.962	2129.04			t Critical one-tail	1.653			t Critical one-tail	1.65259			t Critical one-tail	1.65287
	6	165	2936	140	2287.96	196.548	2219.77			P(T<=t) two-tail	5.23749e-16			P(T<=t) two-tail	5.06587e-16			P(T<=t) two-tail	1.09971e-38
	7	161	3243	139	2092.05	190.59	2618.3			t Critical two-tail	1.97266			t Critical two-tail	1.97202			t Critical two-tail	1.97246
	8	156	2918	138	2076.06	180.945	2529.82
	9	148	3185	135	2242.88	172.192	2387.18
	10	133	3189	134	2179.76	0	2441.89	2.716			t Stat > t critical				t stat < t critical				t stat < t critical
cell 4	1	199.812	4848	199		243.02	2060.1			average differ significantly				average differ significantly				average differ significantly
	2	192.938	4484	196	3271	239.185	1670.79
	3	188.282	4595	188	3375	209.082	1790.58
	4	187.949	4810	187	3641	207.361	1941.11
	5	181.797	3057	172	3804	200.042	1939.34
	6	173.349	4263	170	4068	198.159	2211.15
	7	170.074	4842	152	3235	195.45	2189.96
	8	165.529	4646	143	3432	178.195	3712.78
	9	147.733	3865	134	3345	174.702	2135.51
	10	145.774	3244	130	3422	172.204	2093.44
cell 5	1	194	3821	133	2452	224.003	1681.74
	2	194	3599	119	2482	204.462	1695.14
	3	183	3719	114	2776	203.228	1733.96
	4	180	3186	109	2935	199.482	1749.9
	5	178	2667	104	2727	197.993	2071.25
	6	178	3496	97	2714	194.031	2507.07
	7	175	3657	94	2615	182.844	2061.55
	8	173	3806	92	2472	181.789	3279.42
	9	169	3125	88	2560	178.96	2917.31
	10	164	3263	86	2472	175.749	3601.96
cell 6	1	170	3836	178	1590	206	1766.21
	2	165	3766	176	1664	206	1400.79
	3	156	3722	173	2031	204	1350.33
	4	155	3556	173	1765	199	1528.4
	5	152	3125	168	2128	194	1240.04
	6	150	3041	166	1580	191	1537.99
	7	148	2308	166	1852	185	1293.6
	8	146	3532	162	1872	184	1345.59
	9	145	3775	154	1823	182	1316
	10	143	2350	147	2110	180	1378.83
cell 7	1	197	3085	111	1604	250.646	1326.06
	2	177	3161	107	1703	241.158	1748.36
	3	174	3102	105	1831	235.334	1826.5
	4	172	3014	99	2084	223.775	1889.62
	5	171	2759	98	1880	214.489	1831.19
	6	166	3096	96	1621	196.623	2222.92
	7	166	3105	95	1873	190.345	2064.14
	8	155	2034	89	2105	187.974	2486.28
	9	150	3053	87	2538	181.503	1649.84
	10	135	2574	85	2334	167.261	1780.94
cell 8	1	220	4286	137		241.197	2009.86
	2	219	4607	130		185.299	1830.27
	3	200	3172	116		184.578	2232.77
	4	197	3574	112		182.946	2058.32
	5	194	4113	110		175.273	2107.28
	6	193	4637	105		171.671	2096.69
	7	191	3164	103		166.549	2236.13
	8	188	3402	102		164.738	2400.29
	9	184	3872	100		164.738	2707.31
	10	180	4439	100		160.383	2333.47
cell 9	1	207	3860	157		241.76	2704.79
	2	186	3651	149		235.287	2483.51
	3	176	2322	149		230.755	2210.64
	4	174	3719	146		216.333	2452.1
	5	172	3388	143		211.092	4001
	6	170	3867	142		204.157	2804
	7	169	3003	142		201.95	3265
	8	163	4012	139		200.16	3257
	9	156	3651	139		199.279	3560
	10	149	3422	138		198.313	3531
cell 10	1	249	3800	160.997		227	3784
	2	241	3790	159.113		221	3821
	3	238	2457	158.405		199	3659
	4	216	3557	153.675		197	2833
	5	202	2865	153.235		197	2770
	6	193	3339	151.819		192	1586
	7	190	3745	150.659		192	1802
	8	189	3508	147.733		188	1776
	9	165	3862	141.51		187	1794
	10	149	3008	141.032		177
AVERAGE		172.32	3495.25	138.926	2381.75	202.12	2262.86
STDEV		23.3124	594.181	29.4968	570.648	24.322	726.966
ratio			0.0493013		0.0583297		0.0893205
p

## Sheet: Fig. 3d Rigid composition
850 Mhz		0M											0.5M										2M
	f1	f2	int[abs]			Composition					f1	f2	int[abs]		avg[abs]		abs % in sample				f1	f2	int[abs]
b-1,3- glucan	103.6	86.4	2005800000000	AVE	2.45143e+12	Abs%	55.2735			b-1,3- glucan	103.6	84.6	308960000000	average	`	Abs%	51.1809			b-1,3- glucan	103.6	84.6	595180000000	ave	630650000000	Abs%	40.299
	103.6	77.4	2065600000000	SD	7.5001e+11						103.6	77.4	279590000000	SD	1.01283e+11						103.6	77.4	492010000000	SD	2.3039e+11
	103.6	74.4	3599300000000	SE	3.0619e+11	error	8.81162				103	68	261750000000	SE	4.13487e+10	error	8.78703				103	68	625210000000	SE	7.28558e+10	error	6.84785
	103.6	68.4	1926800000000								103.6	74.4	489060000000								86.4	74.4	543810000000
	86.4	68.4	1903400000000								86.4	77.1	201490000000								86.4	77.7	365250000000
	77.4	61.3	3207700000000								86.4	68.7	237030000000								86.4	68	633160000000
																					86	61.3	446090000000
chitin				AVE	1.44517e+12	Abs%	32.5848			chitin	103.6	83	244870000000		2.27107e+11	Abs%	39.2272				77.4	68.4	659670000000
											103	60.9	359250000000	SD	9.57941e+10						77.4	61.3	1207400000000
	103.6	55.4	1682500000000	SD	7.22319e+11	error	7.39105				103.6	55.4	192140000000	SE	3.91078e+10	error	7.81165				77.1	74	738720000000
	103.6	60.9b	2661600000000	SE	2.94885e+11						83	60	89431000000
	83	55.4	1197300000000								83	55.4	176550000000							chitin	103.6	83	595180000000	AV	772973750000	Abs%	49.3936
	75.7/73	55.4	1263200000000								75.7/73	55.4	300400000000								103	60.9	1015100000000	SD	5.00962e+11
	72.9	55.4	1409600000000																		103.6	73	1834100000000	SE	1.77117e+11	error	12.8834
	72.9	60.9	456800000000							Chitosan											103.6	55.4	779270000000
											79.4116	55.4651	32713000000		55533000000	Abs%	9.59197				83	55.4	447740000000
Chitosan											79.6401	60.4927	75724000000	SD	2.38648e+10						75.7	83	311390000000
	79.4116	55.4651	286350000000		538498000000	Abs%	12.1417				79.5258	72.1477	33182000000	SE	1.06727e+10		2.07814				75.7/73	55.4	885240000000
	79.6401	60.4927	558030000000	SD	2.48245e+11						79.4116	75.5756	84426000000								55.1559	101.752	315770000000
	79.5258	72.1477	475250000000	SE	1.11018e+11	error	2.77717				79.4116	101.628	51620000000
	79.4116	75.5756	946020000000																	Chitosan	79.3334	54.9425	82921000000	AV	161302200000	Abs%	10.3073
	79.4116	101.628	426840000000																		79.4476	60.8843	104410000000	SD	8.22033e+10		2.67737
																					79.4476	75.9672	280980000000	SE	3.67624e+10	error
																					79.5048	71.8537	209130000000
																					79.4476	101.791	129070000000
					sum ave	4435098000000									average sum	5.78953e+11
					sum of SE	4.39357e+11									SE sum	5.79054e+10
																								Ave sum	1564925950000
																								SE sum	1.95012e+11

## Sheet: Fig. 3d mobile composition
																0.8
0M									0.5M							2M
	ν(F2) [ppm]	ν(F1) [ppm]	Absolute I	relative	composition	error															Nomralized by n
GalN	91.5308	146.21	110790000000	0.0496	0.04	0.01		GalN	91.5276	146.77	936230000000	0.147	0.06	0.02		GalN	91.6022	147.173	239430000000	0.2047	191544000000	0.13	0.03
	54.9662	146.21	47424000000	0.0213					54.8975	146.998	157840000000	0.0248					54.6805	146.935	180970000000	0.1547	144776000000
	54.8234	126.244	117740000000	0.0528					54.9868	126.886	271730000000	0.0427					54.752	127.207	162930000000	0.1393	130344000000
									71.4421	126.886	410770000000	0.0645					71.3203	127.207	231870000000	0.1983	185496000000
GalNAc	95.5301	152.865	115280000000	0.0517	0.04	0.01		GalNAc	95.8423	153.855	655570000000	0.1029	0.05	0.01		GalNAc	95.6015	153.828	175300000000	0.1499	140240000000	0.09	0.02
	57.5372	152.865	72292000000	0.0324					57.4566	154.083	172930000000	0.0272					57.6086	153.59	157140000000	0.1344	125712000000
	57.8228	131.948	101070000000	0.0453					57.6054	132.828	266020000000	0.0418					57.68	132.911	61327000000	0.0524	49061600000
																	74.534	132.911	171590000000	0.1467	137272000000
Galp	92.8163	164.274	660300000000	0.2959	0.2	0.06		Galp	92.7774	166.196	1934500000000	0.3038	0.24	0.03		Galp	92.7449	165.475	319200000000	0.2729	255360000000	0.14	0.07
	72.5344	164.274	353650000000	0.1585					72.6919	166.425	1995000000000	0.3133					72.2487	165.713	106880000000	0.0914	85504000000
Galf	107.528	188.043	1078200000000	0.4831	0.62	0.13		Galf	107.656	189.737	6290100000000	0.9878	0.58	0.15		Galf	107.528	190.195	1169500000000	1	935600000000	0.43	0.17
	82.104	188.994	2102800000000	0.9422					81.9758	189.737	5852500000000	0.9191					82.104	190.195	1116600000000	0.9548	893280000000
	83.5323	161.422	1103900000000	0.4946					82.1841	159.568	6367900000000	1					83.4609	161.196	382870000000	0.3274	306296000000
	77.8191	162.373	1330300000000	0.5961					77.4231	159.797	5152300000000	0.8091					83.7466	155.967	59886000000	0.0512	47908800000
	71.6774	154.767	201040000000	0.0901					83.7017	156.369	168140000000	0.0264					71.4631	155.492	157530000000	0.1347	126024000000
									83.4339	162.083	1172800000000	0.1842
Mn1,2	101.1	180.437	44336000000	0.0199				Mn1,2	100.99	180.824	260780000000	0.041				Mn1,2
	78.6761	180.437	174410000000	0.0782					78.7324	181.052	302770000000	0.0475					79.0331	178.31	58368000000	0.0499	46694400000
	78.1047	149.537	176850000000	0.0792					78.0182	150.655	301990000000	0.0474
	72.3915	150.013	576570000000	0.2584					71.9777	150.883	550470000000	0.0864
Mn1,6	101.815	171.88	11643000000	0.0052				Mn1,6	102.121	173.51	209180000000	0.0328				Mn1,6	65.0358	139.804	14271000000	0.0122	11416800000
	65.9642	138.604	211690000000	0.0949													73.8912	139.329	19835000000	0.017	15868000000
	72.6772	139.554	386780000000	0.1733
B	102.957	176.634	578260000000	0.2591	0.11	0.03		B	103.103	177.852	639550000000	0.1004	0.07	0.02		B	86.2461	155.017	147610000000	0.1262	118088000000	0.14	0.05
	74.2483	176.634	346340000000	0.1552					85.4276	160.025	569000000000	0.0894					68.5351	155.492	99886000000	0.0854	79908800000
	74.1055	159.52	159460000000	0.0715					85.3383	155.454	434110000000	0.0682					103.314	177.835	155250000000	0.1327	124200000000
	85.3891	159.52	188200000000	0.0843					68.6152	154.997	147430000000	0.0232					73.9627	177.597	432520000000	0.3698	346016000000
	85.3891	153.34	265570000000	0.119					76.4709	143.113	906890000000	0.1424
	68.8208	153.34	107470000000	0.0482
								A								A	100.886	171.655	87055000000	0.0744	69644000000	0.06	0.01
																	70.1777	155.492	76084000000	0.0651	60867200000
																	84.6035	155.967	222700000000	0.1904	178160000000
																	83.6751	155.73	69535000000	0.0595	55628000000
																	68.7493	152.402	25148000000	0.0215	20118400000
																	83.3181	152.64	66120000000	0.0565	52896000000

## Sheet: Fig. 4c Water editied hydration
							Error calculation
			0.5		0.5M		0.5M											0M															2M
			control	water edt	control	water edt	S/So	SINO)s	(SINO)so	1/s^2	1/s0^2	1/s^2+1/so	sqrt	error				control	water edt	control	water edt	S/So		S/So	SINO)s	(SINO)so	1/s^2	1/s0^2	1/s^2+1/so	sqrt	error							control	water edt	S/So	SINO)s	(SINO)so	1/s^2	1/s0^2	1/s^2+1/so	sqrt	error
	ns		256	256	256	256												128	256	128	256														128	256	128	256
	b-glucans																			2															2		2
	103.6 line															103	86.4	876156	731319	1.75231e+06	731319	0.417346		0.41735	5.64	7.24	0.0314371	0.0190776	0.0505146	0.224755	0.0938013
		86.4	1.38496e+06	806069	1.38496e+06	806069	0.58201	5.73	8.88	0.0304573	0.0126816	0.0431389	0.207699	0.120883			77.1	885947	660634	1.77189e+06	660634	0.372841		0.37284	4.92	7.94	0.0413114	0.015862	0.0571734	0.23911	0.0891496		103.6 line	86.4	603536	513696	1.20707e+06	513696	0.425572	0.42557	4.1	5.83	0.0594884	0.0294214	0.0889098	0.298177	0.126895
		77.1	1.55915e+06	841363	1.55915e+06	841363	0.53963	5.98	11.34	0.0279639	0.00777632	0.0357402	0.189051	0.102017			74.4	2.19413e+06	1.13903e+06	4.38825e+06	1.13903e+06	0.259563		0.25956	9.05	18.57	0.0122096	0.00289985	0.0151095	0.122921	0.0319053			77.1	539287	531316	1.07857e+06	531316	0.492609	0.49261	4.24	6.74	0.0556248	0.022013	0.0776378	0.278636	0.137259
		74.4	4.33675e+06	1765758	4.33675e+06	1765758	0.40716	12.55	27.75	0.00634911	0.0012986	0.0076477	0.0874511	0.0356066			68.7	938967	557637	1.87793e+06	557637	0.296942		0.29694	5.34	8.04	0.0350685	0.0154699	0.0505384	0.224808	0.0667544			74.4	1.68721e+06	1.04533e+06	3.37442e+06	1.04533e+06	0.30978	0.30978	8.34	16.88	0.014377	0.00350958	0.0178866	0.133741	0.0414302
		68.7	1368027	718872	1368027	718872	0.52548	5.33	8.75	0.0352002	0.0130612	0.0482615	0.219685	0.11544			61.3	1.26095e+06	697939	2.52191e+06	697939	0.27675		0.27675	5.73	7.24	0.0304573	0.0190776	0.0495348	0.222564	0.0615946			68.7	521899	504744	1.0438e+06	504744	0.483565	0.48356	4.34	6.06	0.053091	0.0272304	0.0803214	0.28341	0.137046
		61.3	2.32976e+06	908587	2.32976e+06	908587	0.38999	6.46	15.34	0.0239627	0.00424961	0.0282123	0.167965	0.0655047																				61.3	832727	568669	1.66545e+06	568669	0.34145	0.34145	4.54	8.35	0.0485164	0.0143426	0.0628589	0.250717	0.0856073
																				0															0		0
	86.4 line	103.6	1483482	1.02112e+06	1483482	1.02112e+06	0.68833	6.64	10.11	0.0226811	0.00978358	0.0324647	0.18018	0.124023		86.4	103.6	972096	835023	1944191	835023	0.429496		0.4295	8.15	9.43	0.0150551	0.0112454	0.0263006	0.162175	0.069654		86.4 line	103.6	665330	623509	1330660	623509	0.468572	0.46857	4.24	6.5	0.0556248	0.0236686	0.0792934	0.281591	0.131945
		74.4	1.88806e+06	1.14446e+06	1.88806e+06	1.14446e+06	0.60616	7.44	12.87	0.0180657	0.0060373	0.024103	0.155251	0.0941071			77	890057	609164	1.78011e+06	609164	0.342205		0.34221	8.49	8.64	0.0138735	0.0133959	0.0272694	0.165134	0.0565106			77.1	620800	540352	1.2416e+06	540352	0.435207	0.43521	3.52	6.07	0.0807076	0.0271408	0.107848	0.328403	0.142924
		68.7	1.33785e+06	656489	1.33785e+06	656489	0.4907	4.36	9.19	0.052605	0.0118405	0.0644455	0.253861	0.12457			74.4	1.14711e+06	1.01847e+06	2.29423e+06	1.01847e+06	0.443925		0.44393	9.94	11.13	0.0101211	0.00807253	0.0181936	0.134884	0.0598789			74.4	692139	469662	1.38428e+06	469662	0.339283	0.33928	3.1	6.97	0.104058	0.0205842	0.124642	0.353047	0.119782
		61.3	2.62384e+06	2.10061e+06	2.62384e+06	2.10061e+06	0.80058	13.66	17.89	0.00535918	0.00312449	0.00848367	0.0921069	0.0737389			68.7	786262	602815	1.57252e+06	602815	0.383342		0.38334	7.9	8.34	0.0160231	0.014377	0.0304001	0.174356	0.0668377			68.7	521786	379274	1.04357e+06	379274	0.363438	0.36344	3.04	7.32	0.108206	0.0186628	0.126869	0.356187	0.129453
																	61.3	1.38912e+06	1.63093e+06	2.77823e+06	1.63093e+06	0.58704		0.58704	15.91	13.48	0.00395057	0.00550326	0.00945383	0.0972308	0.0570784			61.3	598369	588974	1.19674e+06	588974	0.492149	0.49215	3.83	5.9	0.0681714	0.0287274	0.0968988	0.311286	0.153199
		103.6	1.82105e+06	824986	1.82105e+06	824986	0.45303	6.21	12.49	0.0259309	0.00641025	0.0323411	0.179836	0.0814713																					0
		86.4	1.10389e+06	763216	1.10389e+06	763216	0.69139	5.74	7.57	0.0303512	0.0174505	0.0478017	0.218636	0.151163						0													77.1 line	103.6	729259	527754	1.45852e+06	527754	0.361843	0.36184	4.3	6.99	0.0540833	0.0204666	0.0745499	0.273038	0.0987962
	77.1 line	74.4	2.1307e+06	844862	2.1307e+06	844862	0.39652	6.36	15.61	0.0247221	0.00410388	0.028826	0.169782	0.067322		77.1	103.6	967726	682568	1.93545e+06	682568	0.352666		0.35267	5.83	9.46	0.0294214	0.0111742	0.0405956	0.201484	0.0710572			86.4	459837	436385	919675	436385	0.4745	0.4745	3.55	4.41	0.0793493	0.0514189	0.130768	0.361619	0.171588
		68.7	1.84772e+06	815985	1.84772e+06	815985	0.44162	6.14	12.69	0.0265255	0.00620979	0.0327353	0.180929	0.0799018			86.4	677058	556459	1354115	556459	0.410939		0.41094	4.76	6.62	0.0441353	0.0228183	0.0669536	0.258754	0.106332			74.4	904857	390414	1.80971e+06	390414	0.215732	0.21573	3.18	8.68	0.0988885	0.0132727	0.112161	0.334905	0.072249
		61.3	2.8015e+06	1.0919e+06	2.8015e+06	1.0919e+06	0.38976	8.21	19.21	0.0148359	0.00270985	0.0175457	0.13246	0.0516277			74.4	906708	459893	1813415	459893	0.253606		0.25361	3.68	9.91	0.0738422	0.0101825	0.0840246	0.28987	0.0735139			68.7	991614	714841	1983228	714841	0.360443	0.36044	6.56	9.67	0.0232377	0.0106942	0.0339318	0.184206	0.0663952
																	68.7	1.16117e+06	655699	2.32234e+06	655699	0.282345		0.28234	5.55	12	0.0324649	0.00694444	0.0394093	0.198518	0.0560495			61.3	1.27001e+06	943213	2.54002e+06	943213	0.371341	0.37134	7.68	12.17	0.0169542	0.00675179	0.023706	0.153968	0.0571743
		103.6	4.42529e+06	1.75146e+06	4.42529e+06	1.75146e+06	0.39578	11.08	30.15	0.00814555	0.00110008	0.00924563	0.0961542	0.0380559			61.3	1.38391e+06	838808	2.76783e+06	838808	0.303057		0.30306	6.54	13.53	0.02338	0.00546266	0.0288427	0.169831	0.0514691				0
		86.4	1.43818e+06	831925	1.43818e+06	831925	0.57846	5.26	9.74	0.0361434	0.010541	0.0466844	0.216066	0.124985																			74.4 line	103.6	1.86763e+06	924408	3735259	924408	0.247482	0.24748	6.96	18.07	0.0206434	0.00306255	0.023706	0.153967	0.0381039
		77.1	1.67044e+06	1.09545e+06	1.67044e+06	1.09545e+06	0.65578	6.96	26.65	0.0206434	0.00140801	0.0220514	0.148497	0.0973815						0														86.4	543112	603001	1086225	603001	0.555134	0.55513	4.54	5.25	0.0485164	0.0362812	0.0847975	0.2912	0.161654
	74.4 line	68.7	1.77567e+06	990683	1.77567e+06	990683	0.55792	6.27	12.1	0.0254369	0.00683013	0.0322671	0.17963	0.100219		74.4	103.6	2268809	1.35865e+06	4537618	1.35865e+06	0.299419		0.29942	10.8	18.83	0.00857339	0.00282033	0.0113937	0.106741	0.0319605			77.1	655111	643206	1.31022e+06	643206	0.490914	0.49091	5.06	9.24	0.039057	0.0117127	0.0507697	0.225321	0.110612
		61.3	3555595	1.10137e+06	3555595	1.10137e+06	0.30976	7.23	25.52	0.0191304	0.00153546	0.0206658	0.143756	0.0445299			86.4	833162	652928	1666325	652928	0.391837		0.39184	5.19	6.91	0.0371249	0.0209432	0.0580681	0.240973	0.094423			68.7	850032	652829	1.70006e+06	652829	0.384003	0.384	6.27	10.05	0.0254369	0.00990075	0.0353377	0.187983	0.0721856
																	77.1	922526	975399	1845052	975399	0.528657		0.52866	8.2	8.05	0.0148721	0.0154315	0.0303036	0.174079	0.0920288			61.3	1432835	730808	2865670	730808	0.255022	0.25502	5.69	15.09	0.030887	0.00439159	0.0352786	0.187826	0.0478994
	68.7 line	103.6	1.65577e+06	982341	1.65577e+06	982341	0.59328	6.53	10.17	0.0234517	0.00966848	0.0331201	0.181989	0.107971			68.7	984554	703299	1.96911e+06	703299	0.357166		0.35717	6.52	8.53	0.0235237	0.0137436	0.0372673	0.193047	0.0689507				0
		86.4	1.3995e+06	854312	1.3995e+06	854312	0.61044	5.68	8.6	0.0309958	0.0135208	0.0445167	0.21099	0.128797			61.3	1.81516e+06	924992	3.63033e+06	924992	0.254796		0.2548	7.35	15.82	0.0185108	0.00399565	0.0225065	0.150022	0.0382255		68.7 line	103.6	576778	551759	1153556	551759	0.478312	0.47831	4.63	6.07	0.0466485	0.0271408	0.0737893	0.271642	0.129929
		77.1	1.75357e+06	1.11287e+06	1.75357e+06	1.11287e+06	0.63463	7.4	10.77	0.0182615	0.00862122	0.0268827	0.16396	0.104054																				86.4	499196	346628	998391	346628	0.347187	0.34719	2.91	5.01	0.11809	0.0398405	0.157931	0.397405	0.137975
		74.4	1.75125e+06	750595	1.75125e+06	750595	0.42861	5.01	10.76	0.0398405	0.00863725	0.0484777	0.220177	0.0943699						0														77.1	668060	545399	1.33612e+06	545399	0.408196	0.4082	4.58	7.1	0.0476726	0.0198373	0.06751	0.259827	0.106061
		61.3	1.70501e+06	769103	1.70501e+06	769103	0.45108	5.12	10.47	0.038147	0.00912235	0.0472693	0.217415	0.0980716		68.7	103.6	967016	697425	1934031	697425	0.360607		0.36061	6.92	8.16	0.0208828	0.0150183	0.035901	0.189476	0.0683268			74.4	793135	448258	1.58627e+06	448258	0.282586	0.28259	3.76	7.98	0.0707334	0.0157034	0.0864368	0.294001	0.0830818
																	86.4	737580	542115	1475160	542115	0.367496		0.3675	5.4	6.22	0.0342936	0.0258475	0.0601411	0.245237	0.0901245			61.3	796663	530491	1.59333e+06	530491	0.332946	0.33295	4.5	7.88	0.0493827	0.0161045	0.0654872	0.255905	0.0852035
																	77.7	988698	747285	1977397	747285	0.377913		0.37791	7.4	8.34	0.0182615	0.014377	0.0326385	0.180661	0.0682737				0
	103.6line	72.9	3.2543e+06	1765758	3.2543e+06	1765758	0.13213	9.14	23.61	0.0119704	0.00179394	0.0137643	0.117321	0.0155017			74.4	915432	762774	1.83086e+06	762774	0.41662		0.41662	7.55	7.74	0.0175431	0.0166924	0.0342355	0.185028	0.0770865		chitin		0
		60.9	2.39698e+06	908587	2.39698e+06	908587	0.37905	6.17	15.34	0.0262682	0.00424961	0.0305178	0.174693	0.0662175			61.3	876080	452686	1752160	452686	0.258359		0.25836	4.49	7.39	0.0496029	0.018311	0.0679139	0.260603	0.0673294				0
																																	103.6 line	83	643857	184911	1.28771e+06	184911	0.143596	0.1436	1.57	6.22	0.405696	0.0258475	0.431544	0.65692	0.0943337
	83 line	103.6	1.45011e+06	174299	1.45011e+06	174299	0.1202	1.33	9.28	0.565323	0.0116119	0.576935	0.759562	0.0912994		103.6	83	3.1369e+06	1.34206e+06	6.2738e+06	1.34206e+06	0.213916		0.21392	10.91	25.91	0.00840138	0.00148958	0.00989096	0.0994533	0.0212751			72.9	1.46574e+06	667489	2.93148e+06	667489	0.227697	0.2277	5.33	16.77	0.0352002	0.00355577	0.038756	0.196865	0.0448263
		83	1.95827e+06	452757	1.95827e+06	452757	0.2312	3.15	12.53	0.100781	0.00636939	0.10715	0.327338	0.0756806			75.7	1.84891e+06	1.13903e+06	3697825	1.13903e+06	0.308026		0.3803	7.24	18.25	0.0190776	0.00300244	0.02208	0.148593	0.0565101				0
																	55	828061	182993	1.65612e+06	182993	0.110495		0.11049	1.81	10.44	0.305241	0.00917485	0.314416	0.560728	0.0619548		83 line	103.6	630916	219774	1261831	219774	0.17417	0.17417	1.54	7.57	0.421656	0.0174505	0.439107	0.662651	0.115414
	75.7 line	103.6	2.71981e+06	956504	2.71981e+06	956504	0.35168	6.15	17.83	0.0264393	0.00314556	0.0295848	0.172002	0.0604898																					0
		83	1.66253e+06	242711	1.66253e+06	242711	0.14599	1.74	10.89	0.330295	0.00843226	0.338727	0.582002	0.0849665																			75.7 line	103.6	1.04441e+06	566324	2.08882e+06	566324	0.271121	0.27112	3.47	11.03	0.0830503	0.00821957	0.0912698	0.302109	0.0819078
		72.9	2.84857e+06	621740	2.84857e+06	621740	0.21826	8.09	27.97	0.0152793	0.00127825	0.0165575	0.128676	0.0280848																				72.9	1.63791e+06	212743	3.27581e+06	212743	0.0649437	0.06494	1.58	17.69	0.400577	0.00319554	0.403772	0.635431	0.0412649
		60.9	3.48963e+06	957520	3.48963e+06	957520	0.27439	6.15	23.38	0.0264393	0.00182941	0.0282687	0.168133	0.046134		83	83	867590	374480	1.73518e+06	374480	0.215816		0.21582	2.92	7.64	0.117283	0.0171322	0.134415	0.366627	0.0791253			60.9	1.54958e+06	583149	3.09917e+06	583149	0.188163	0.18816	4.08	15.57	0.060073	0.00412499	0.064198	0.253373	0.0476747
																																			0
	72.9 line	103.6	3.69692e+06	828705	3.69692e+06	828705	0.22416	5.05	21.37	0.0392118	0.00218973	0.0414016	0.203474	0.0456107																			72.9 line	103.6	1.08233e+06	561628	2.16465e+06	561628	0.259454	0.25945	4.17	10.46	0.057508	0.0091398	0.0666477	0.258162	0.0669802
		75.7	4.11983e+06	496592	4.11983e+06	496592	0.12054	9.88	20.86	0.0102444	0.00229811	0.0125425	0.111993	0.0134997		75.7	103.6	1.27607e+06	1.0723e+06	2552135	1.0723e+06	0.42016		0.42016	9.2	10.45	0.0118147	0.0091573	0.020972	0.144817	0.0608464			83	595902	126107	1.1918e+06	126107	0.105812	0.10581	0.88	5.12	1.29132	0.038147	1.32947	1.15303	0.122002
		60.9	2.43091e+06	518600	2.43091e+06	518600	0.21334	3.11	14.05	0.10339	0.00506579	0.108456	0.329327	0.0702585			83	611672	205786	1.22334e+06	205786	0.168216		0.16822	2.04	5.01	0.240292	0.0398405	0.280133	0.529276	0.0890347			60.9	833252	486774	1666504	486774	0.292093	0.29209	3.39	7.15	0.0870163	0.0195609	0.106577	0.326462	0.0953562
		55.5	2.40705e+06	304092	2.40705e+06	304092	0.12633	1.91	14.2	0.274115	0.00495933	0.279075	0.528275	0.066737			72.7	1.26982e+06	544010	2.53964e+06	544010	0.214208		0.21421	4.7	13.69	0.0452694	0.00533572	0.0506051	0.224956	0.0481878			55.5	971757	267482	1.94351e+06	267482	0.137628	0.13763	1.86	8.61	0.289051	0.0134894	0.30254	0.550037	0.0757015
																	60.9	1639829	1.02655e+06	3279658	1.02655e+06	0.313004		0.313	8.86	13.43	0.0127389	0.00554432	0.0182832	0.135216	0.0423225
	55.5 line	103.6	1.94306e+06	418651	1.94306e+06	418651	0.21546	2.84	12.73	0.123983	0.00617082	0.130154	0.360769	0.0777313				592082	113470	1.18416e+06	113470	0.0958229		0.09582	1.57	4.86	0.405696	0.0423377	0.448034	0.669353	0.0641374
		83	1508636	286657	1508636	286657	0.19001	1.93	9.89	0.268464	0.0102237	0.278687	0.527908	0.100308																					0
		75.7	1.74309e+06	212724	1.74309e+06	212724	0.12204	1.88	12.15	0.282933	0.00677404	0.289707	0.538245	0.0656874		72.9	103.6	1.55272e+06	972606	3105443	972606	0.313194		0.31319	7.75	15.68	0.0166493	0.00406732	0.0207166	0.143933	0.0450783		55.5 line	103.6	617829	253670	1.23566e+06	253670	0.205292	0.20529	1.68	9.69	0.354308	0.0106501	0.364958	0.604118	0.124019
		72.9	2471286	316502	2471286	316502	0.12807	2.1	16.52	0.226757	0.00366421	0.230422	0.480022	0.0614765			75.7	1.3052e+06	769864	2.6104e+06	769864	0.294923		0.29492	13.45	28.68	0.00552784	0.00121574	0.00674358	0.0821193	0.0242186			60.9	479752	205876	959504	205876	0.214565	0.21456	1.36	5.9	0.540657	0.0287274	0.569385	0.754576	0.161902
		60.9	1.2105e+06	232673	1.2105e+06	232673	0.19221	1.51	7.93	0.438577	0.0159021	0.454479	0.674151	0.129579			60.9	1.11355e+06	509325	2.22709e+06	509325	0.228695		0.2287	3.99	11.25	0.0628137	0.00790123	0.0707149	0.265923	0.0608165			55.5	1.70296e+06	416608	3.40592e+06	416608	0.12232	0.12232	2.83	26.83	0.124861	0.00138918	0.12625	0.355317	0.0434624
																	55.5	1.13321e+06	338321	2.26642e+06	338321	0.149275		0.14928	2.88	11.93	0.120563	0.00702618	0.127589	0.357197	0.0533223
																55.5	103.6	744369	248029	1.48874e+06	248029	0.166603		0.1666	1.97	6.29	0.257672	0.0252754	0.282948	0.531928	0.0886192
																	55	958000	156822	1.916e+06	156822	0.0818488		0.082	1.24	8.03	0.650364	0.0155085	0.665873	0.81601	0.0669128

## Sheet: Fig. 4d T1 relxation 
0M		Btea-1,3-glucan							Chitin											0.5M		Btea-1,3-glucan								Chitin											2M		Beta-1,3 glucan						Chitin
		103.674	86.648	77.0391	74.5105	68.7044	61.4121		83.6136	75.6905	72.9224	60.9832	55.4068	22.9821						Ns			103.674	86.648	77.0391	74.5105	68.7044	61.4121		174.766	75.6905	72.9224	60.9832	55.4068									103.674	86.648	77.0391	74.5105	61.4121
1e-07		1.73648e+06	699769	1.4476e+06	2.46698e+06	999904	1.94863e+06		678272	2.11871e+06	1.79725e+06	1.91635e+06	1.00378e+06	1.23842e+06						256	1e-07		1.25307e+06	375897	1.11434e+06	1.8402e+06	476772	1.60113e+06		410947	1.64393e+06	1.29494e+06	1.5727e+06	902084							1e-07		867743	272875	630115	1.15768e+06	929434
0.0001		1.56724e+06	655555	1.28238e+06	2.37895e+06	994831	1.87943e+06		722832	1.86067e+06	1.95569e+06	1.98641e+06	1.03856e+06	1.17626e+06						256	0.0001		1.25717e+06	412038	910519	1.81928e+06	528453	1.49299e+06		436529	1.50341e+06	1.42266e+06	1.5824e+06	930295							0.0001		835949	302438	655797	1.15837e+06	935484
0.1		1.55296e+06	667368	1.17022e+06	2.10127e+06	821360	1.48437e+06		643634	1.68556e+06	1.64317e+06	1.53077e+06	807266	1.1075e+06						256	0.1		1.17139e+06	410755	842991	1.64691e+06	420090	1.1643e+06		758991	1.35686e+06	1.30356e+06	1.19535e+06	728304							0.1		771075	239681	549247	1.01107e+06	710073
0.4		1.30064e+06	542500	885835	1.64263e+06	585794	1.0775e+06		568895	1.32338e+06	1.17683e+06	1.10836e+06	652238	1.07373e+06						256	0.4		993539	352418	565761	1.06312e+06	960002	317303		697481	664109	1.31255e+06	811655	614300							0.4		638204	178797	406132	806531	571484
0.6		1.13172e+06	433627	731277	1.4559e+06	492744	938479		523255	1.14008e+06	1.10165e+06	989385	600720	1.02317e+06						256	0.6		876112	247177	497093	1.15597e+06	255942	675086		652281	876524	915098	721138	596699							0.6		547135	141261	332225	698207	476953
0.8		1.00705e+06	376841	673193	1.31223e+06	419443	876172		507210	1.04215e+06	976275	898886	564403	950307						256	0.8		786211	252235	524314	1.0031e+06	190065	610312		585841	852467	713220	622938	455129							0.8		497583	100927	275081	631702	421313
2		568263	113283	313818	774261	174060	498636		354872	572101	663451	523694	373636	606396						256	2		480998	87293.9	241857	678539	103803	364363		402956	510569	582634	406313	417136							2		304548	42789.5	154604	403609	267859
4		295999	41388.2	166910	388375	34533.4	243365		221584	318521	316804	258092	228920	359795						256	4		314144	40847.6	199513	476154	82640.9	255207		272395	391496	449326	290159	311400							4		163756	-3958.7	77695.5	207312	117916
6		171298	10810.9	82747.4	245716	20449.9	138073		126545	188837	212040	149716	145085	233722						256	6		155809	-14612.9	50028.5	200698	-14832.3	108802		137688	153565	180662	115897	117600							6		92348.1	-17543.1	39959.6	128847	70599.7
8		104710	25704.4	29243.3	146483	14825.7	91604		96287	117134	139800	99565.9	78427.7	173520						256	8		109807	12366.8	63750.8	169102	-8898.26	87393.6		103405	135292	134512	92307.2	112482							8		74321	15002.1	28628.8	97613.7	50362.8
normalized by maximum																				Normalized by maximum
																																											103.674	86.648	77.0391	74.5105	61.4121
		103.674	86.648	77.0391	74.5105	68.7044	61.4121		83.6136	75.6905	72.9224	60.9832	55.4068	22.9821									103.674	86.648	77.0391	74.5105	68.7044	61.4121		174.766	75.6905	72.9224	60.9832	55.4068							1e-07		1	0.90225	0.96084	0.999406	0.993532
1e-07		1	1	1	1	1	1		0.938353	1	0.918983	0.964726	0.966503	1							1e-07		0.996736	0.912287	1	1	0.496637	1		0.541439	1	0.910222	0.99387	0.969675							0.0001		0.96336	1	1	1	1
0.0001		0.902536	0.936816	0.885864	0.964319	0.994927	0.96449		1	0.878212	1	1	1	0.949809							0.0001		1	1	0.817094	0.98863	0.550471	0.932463		0.575143	0.914519	1	1	1							0.1		0.888598	0.792497	0.837526	0.872838	0.759043
0.1		0.894313	0.953696	0.808388	0.851758	0.821439	0.761754		0.890433	0.795561	0.8402	0.770617	0.77729	0.89429							0.1		0.931761	0.996886	0.756494	0.894962	0.437593	0.727173		1	0.825376	0.916283	0.7554	0.782874							0.4		0.735475	0.591186	0.619295	0.696264	0.610897
0.4		0.74901	0.775256	0.611932	0.665847	0.58585	0.552952		0.787037	0.624619	0.601747	0.55797	0.628018	0.867023							0.4		0.790295	0.855305	0.50771	0.57772	1	0.198174		0.918959	0.403976	0.9226	0.512925	0.660328							0.6		0.630526	0.467075	0.506598	0.602749	0.509846
0.6		0.651733	0.619671	0.505164	0.590154	0.492792	0.481611		0.723896	0.538102	0.563304	0.498076	0.578414	0.826192							0.6		0.696889	0.599888	0.446088	0.628176	0.266606	0.421631		0.859405	0.533188	0.64323	0.455723	0.641408							0.8		0.573422	0.333712	0.419461	0.545336	0.450369
0.8		0.579935	0.538521	0.46504	0.531918	0.419483	0.449636		0.701698	0.491882	0.499196	0.452517	0.543445	0.767357							0.8		0.625379	0.612164	0.470515	0.545103	0.197984	0.381176		0.771868	0.518554	0.501329	0.393666	0.48923							2		0.350966	0.141482	0.23575	0.348428	0.286332
2		0.327249	0.161886	0.216785	0.31385	0.174077	0.255891		0.490947	0.270023	0.339241	0.263638	0.359762	0.489655							2		0.382602	0.211859	0.21704	0.368732	0.108128	0.227566		0.53091	0.310578	0.409538	0.256769	0.448391							4		0.188715	-0.0130893	0.118475	0.178968	0.126048
4		0.170459	0.0591455	0.115301	0.15743	0.0345367	0.124891		0.306549	0.150337	0.161991	0.129929	0.220419	0.290528							4		0.249881	0.0991355	0.179042	0.258752	0.0860841	0.159392		0.358891	0.238146	0.315835	0.183366	0.334732							6		0.106423	-0.0580057	0.0609329	0.111232	0.0754686
6		0.0986464	0.0154492	0.0571617	0.0996019	0.0204519	0.0708567		0.175068	0.0891282	0.108422	0.0753698	0.139698	0.188727							6		0.123936	-0.0354649	0.0448952	0.109063	-0.0154503	0.0679533		0.181409	0.0934133	0.126989	0.0732408	0.126412							8		0.0856486	0.0496039	0.043655	0.0842681	0.0538361
8		0.0603002	0.0367326	0.0202012	0.0593774	0.0148272	0.0470095		0.133208	0.0552856	0.0714836	0.0501234	0.0755155	0.140115							8		0.0873441	0.0300138	0.0572095	0.0918934	-0.009269	0.0545825		0.13624	0.0822979	0.0945493	0.0583336	0.120909
																							1	1	1	1	1	1		1	1	1	1	1									867743	302438	655797	1.15837e+06	935484
Max		1.73648e+06	699769	1.4476e+06	2.46698e+06	999904	1.94863e+06		722832	2.11871e+06	1.95569e+06	1.98641e+06	1.03856e+06	1.23842e+06									1.25717e+06	412038	1.11434e+06	1.8402e+06	960002	1.60113e+06		758991	1.64393e+06	1.42266e+06	1.5824e+06	930295
t1		1.68349	1.27505	0.9911	1.38384	0.87603	0.92123		2.90602	1.13143	1.26879	0.95586	1.47674	3.21325							t1		2.1724	1.48173	0.84931	1.60363	0.69243	0.52259		3.61152	1.02585	2.22756	0.80961	1.98121							t1		1.70894	0.76532	0.97332	1.55434	1.02904
error		± 0.16226	±0.07056	± 0.11428	± 0.16019	± 0.05474	± 0.12923		±0.29031	± 0.16294	± 0.19501	± 0.1343	± 0.26228	± 0.19947							error		± 0.18902	± 0.14399	± 0.1559	± 0.27845	± 0.33784	± 0.12292		± 1.12643	± 0.23363	± 0.37619	± 0.13146	± 0.42567							error		± 0.17942	± 0.07072	± 0.0985	± 0.18644	± 0.14346
																																													1	103.674	1	1.7	0.2
							1	103.674	1.7	0.2												1																							2	86.648	2	0.77	0.07
							2	86.648	1.28	0.07												2	86.648	1.5	0.1																				3	77.0391	3	0.98	0.09
							3	77.0391	0.9	0.1												3	77.0391	0.8	0.2																				4	74.5105	4	1.6	0.2
							4	74.5105	1.4	0.2												4	74.5105	1.6	0.3																				5	61.4121	6	1	0.1
							5	68.7044	0.88	0.05												5	68.7044	0.7	0.3																				6
							6	61.4121	0.9	0.1												6	61.4121	0.5	0.1																				7		7
							7															7
							8															8	103.674	2.2	0.2																				9	103.674	9	1.7	0.2
							9	103.674	1.7	0.2												9	75.6905	1	0.2																				10	83.6136	10	2.4	0.4
							10	83.6136	2.9	0.3												10	72.9224	2.2	0.4																				11	75.6905	11	1.3	0.2
							11	75.6905	1.1	0.2												11	60.9832	0.8	0.1																				12	72.9224	12	1.7	0.3
							12	72.9224	1.4	0.2												12	55.4068	2	0.4																				13	55.4068	14	1.5	0.2
							13	55.4068	1.5	0.3																																			14
																																									1	103.674	1	1.7	0.2
																																									2	86.648	2	0.77	0.07		1.21
																																									3	77.0391	3	0.98	0.09
																																									4	74.5105	4	1.6	0.2
																																									5	61.4121	6	1	0.1
																																									6
																																									7		7
																																									9	103.674	9	1.7	0.2
																																									10	83.6136	10	2.4	0.4		1.72
																																									11	75.6905	11	1.3	0.2
																																									12	72.9224	12	1.7	0.3
																																									13	55.4068	14	1.5	0.2
																																									14
																																									1
																																									2	86.648	2	0.77	0.07		1.21	1.08
																																									3	77.0391	3	0.98	0.09
																																									4	74.5105	4	1.6	0.2
																																									5	61.4121	6	1	0.1
																																									6
																																									7		7
																																									9
																																									10	83.6136	10	2.4	0.4		1.72
																																									11	75.6905	11	1.3	0.2
																																									12	72.9224	12	1.7	0.3
																																									13	55.4068	14	1.5	0.2
																																									14
[truncated: 4 more columns]

## Sheet: Fig 4e T1r relxation
	0m	beta1,3 glucan							chitin									0.5m		beta1,3 glucan							chitin										beta1,3 glucan							chitin
		103.48	86.4022	77.172	74.127	68.7031	61.376		83.1669	75.7447	72.9851	60.9002	55.286					-5		103.48	86.4022	77.172	74.127	68.7031	61.376		83.1669	75.7447	72.9851	60.9002	55.286					2m	103.48	86.4022	74.127	77.172	61.376			83.1669	75.7447	72.9851	60.9002	55.286
	0.0001	2.52208e+06	1.07988e+06	1.93135e+06	3.11967e+06	1.51272e+06	2.9095e+06		1.09809e+06	2.16036e+06	2.5188e+06	3.12513e+06	1.44239e+06					0.1	0.0001	1.42397e+06	511670	1.00862e+06	1.85181e+06	697238	1.47579e+06		809657	1.42308e+06	1.67437e+06	1.61105e+06	1.02114e+06					0.0001	1.19723e+06	415864	1.46841e+06	760064	1.42166e+06			621574	1.21472e+06	1.3685e+06	1.57854e+06	879567
	0.1	2.64185e+06	1.15095e+06	2.00749e+06	3.11696e+06	1.53182e+06	2.97174e+06		1.20109e+06	2.2291e+06	2.41268e+06	3.08935e+06	1.41506e+06					asbg 3	0.1	1.41623e+06	530397	993019	1.86885e+06	733775	1.49112e+06		800511	1.45853e+06	1.71328e+06	1.58439e+06	1.0743e+06					0.1	1.1974e+06	404711	1.4845e+06	715429	1.42344e+06			626478	1.10973e+06	1.3738e+06	1.59598e+06	880181
	0.3	2.47552e+06	1.03402e+06	1.77672e+06	2.95859e+06	1.38596e+06	2.8106e+06		1.08446e+06	2.00459e+06	2.46845e+06	3.00273e+06	1.41108e+06						0.3	1.40551e+06	498986	1.02711e+06	1.8398e+06	704807	1.41087e+06		801187	1.42125e+06	1.6219e+06	1.5468e+06	1.03049e+06					0.3	1.23197e+06	420856	1.4255e+06	732074	1.39436e+06			590654	1.08644e+06	1.3254e+06	1.52828e+06	823923
	0.5	2.3364e+06	992910	1.70977e+06	2.83737e+06	1.43612e+06	2.64563e+06		1.06966e+06	1.90944e+06	2.45613e+06	2.82394e+06	1.32921e+06						0.5	1.33083e+06	441784	888441	1.76108e+06	626918	1.2791e+06		731442	1.34581e+06	1.59345e+06	1.48161e+06	956741					0.5	1.20051e+06	394079	1.35467e+06	712335	1.33779e+06			531624	1.04407e+06	1.31335e+06	1.47994e+06	799901
	1	2.28235e+06	951381	1.5879e+06	2.62347e+06	1.20029e+06	2.45963e+06		1.0448e+06	1.83076e+06	2.0917e+06	2.56416e+06	1.25065e+06						1	1.26195e+06	402887	809771	1.62561e+06	599934	1.21441e+06		703615	1.25342e+06	1.46757e+06	1.35617e+06	955471					1	1.12555e+06	353377	1.25262e+06	646727	1.19947e+06			468722	964587	1.19281e+06	1.33359e+06	730173
	3	1.81149e+06	689081	1.14651e+06	2.02427e+06	866020	1.90486e+06		832628	1.31312e+06	1.57156e+06	2.00024e+06	966627						3	995028	304092	633816	1.25857e+06	431374	949916		596412	967174	1.20415e+06	1.04975e+06	775176					3	904812	272199	969697	471210	917502			380931	770497	961410	1.02237e+06	601722
	9	1.13053e+06	416230	655023	1.20745e+06	514454	1.06247e+06		572116	831064	982403	1.15722e+06	629571						9	673469	229867	372306	804756	302395	580535		432204	611709	792516	663203	507731					9	562823	118666	571578	254245	529352			194638	423186	634432	613227	366341
	12	955929	322171	556364	990999	373414	834143		492835	735793	728176	919493	495670						12	557601	169680	323683	687882	237689	491852		342591	508434	634245	558719	425416					12	490592	102257	512738	187800	450807			167479	371027	541712	505422	297324
	16	715693	242028	397365	755903	310239	710529		388801	531811	629714	754361	387472						16	471178	135170	251851	556123	180163	439562		312367	421498	526853	479677	333005					16	382222	64797	410732	134025	329853			104653	306366	420845	408577	232192
	20	430436	174395	259846	501761	214199	440757		240106	400461	440801	461101	222155						20	375903	112422	251369	463847	154224	364934		239860	354448	409245	389923	290022					20	322211	80746.4	330150	124815	325553			126933	275031	360902	380651	220635
	25	310620	108599	212594	385751	176243	319256		167135	275335	333098	370109	204767						25	289639	92287.9	188249	380458	137821	317474		166915	318240	370762	352379	212693					25	237116	48563.7	292863	105560	286612			82656.5	236291	209124	316409	155318
	30	241664	125324	172076	325137	128120	296089		161179	237348	286839	321999	182133						30	276825	97280.1	180333	334176	106283	285111		151755	272661	292381	308726	175320					30	189288	66004.2	227731	117149	204827			56079.1	185634	216661	241208	116578
		103.48	86.4022	77.172	74.127	68.7031	61.376		83.1669	75.7447	72.9851	60.9002	55.286							103.48	86.4022	77.172	74.127	68.7031	61.376		83.1669	75.7447	72.9851	60.9002	55.286									77.172
	0.0001	0.954665	0.938248	0.962073	1	0.987527	0.979057		0.914248	0.96916	1	1	1						0.0001	1	0.964691	0.981991	0.99088	0.950207	0.989723		1	0.975696	0.977293	1	0.950521						103.48	86.4022	74.127	1	61.376			68.7031	75.7447	72.9851	60.9002	55.286
	0.1	1	1	1	0.999132	1	1		1	1	0.957868	0.98855	0.981056						0.1	0.994562	1	0.966804	1	1	1		0.988705	1	1	0.983454	1					0.0001	0.971802	0.988137	0.989162	0.941275	0.998749			0.992171	1	0.996147	0.989072	0.999303
	0.3	0.937041	0.898407	0.885044	0.948369	0.904776	0.945773		0.9029	0.899281	0.980008	0.960836	0.978297						0.3	0.987035	0.940778	1	0.984456	0.960522	0.946183		0.98954	0.974438	0.946664	0.960121	0.959224					0.1	0.971938	0.961636	1	0.963174	1			1	0.913561	1	1	1
	0.5	0.88438	0.862685	0.851696	0.909511	0.937526	0.890264		0.890574	0.856597	0.975118	0.903625	0.921538						0.5	0.934593	0.83293	0.864987	0.942331	0.854374	0.857815		0.903398	0.922716	0.930062	0.919654	0.890575					0.3	1	1	0.960261	0.937203	0.979573			0.942817	0.894392	0.964772	0.95758	0.936084
	1	0.863921	0.826602	0.790986	0.840947	0.783568	0.827673		0.869877	0.821298	0.830434	0.820497	0.867069						1	0.886222	0.759595	0.788394	0.869843	0.8176	0.814432		0.869029	0.859373	0.856588	0.841789	0.889393					0.5	0.974462	0.936375	0.912545	0.850884	0.939828			0.848591	0.859515	0.955997	0.927294	0.908792
	3	0.685692	0.598705	0.571116	0.648875	0.565352	0.640992		0.693227	0.58908	0.623932	0.640052	0.670159						3	0.698771	0.573329	0.617084	0.673442	0.587884	0.63705		0.736624	0.663115	0.702837	0.651592	0.721567					1	0.913617	0.839662	0.843804	0.619961	0.842661			0.748185	0.794079	0.868257	0.835595	0.829572
	9	0.42793	0.361639	0.32629	0.387045	0.335844	0.357524		0.47633	0.372824	0.390028	0.370295	0.436479						9	0.472952	0.433387	0.362478	0.430614	0.412108	0.389329		0.533811	0.4194	0.462574	0.411659	0.472618					3	0.734443	0.646775	0.653216	0.334504	0.644568			0.608052	0.634298	0.69982	0.64059	0.683635
	12	0.361841	0.279917	0.277144	0.317662	0.243771	0.280691		0.410323	0.330084	0.289096	0.294226	0.343646						12	0.391582	0.319912	0.315138	0.368077	0.323927	0.329855		0.423131	0.348593	0.370194	0.346804	0.395995					9	0.456848	0.281963	0.385032	0.247084	0.371883			0.310686	0.34838	0.46181	0.384232	0.416211
	16	0.270906	0.210284	0.197941	0.242303	0.202529	0.239095		0.323707	0.238576	0.250005	0.241386	0.268633						16	0.330891	0.254847	0.245202	0.297574	0.245529	0.294787		0.385801	0.288988	0.307512	0.297742	0.309975					12	0.398217	0.242973	0.345395	0.176334	0.316703			0.267334	0.305442	0.394318	0.316684	0.337799
	20	0.16293	0.151522	0.129438	0.160838	0.139833	0.148316		0.199907	0.179651	0.175004	0.147546	0.154019						20	0.263983	0.211958	0.244733	0.248199	0.210179	0.244738		0.296249	0.243017	0.238867	0.24203	0.269965					16	0.310253	0.153965	0.276681	0.164217	0.23173			0.16705	0.25221	0.306338	0.256004	0.263801
	25	0.117577	0.0943559	0.105901	0.123651	0.115054	0.10743		0.139153	0.123518	0.132244	0.11843	0.141964						25	0.203403	0.173998	0.183279	0.203578	0.187825	0.21291		0.206155	0.218192	0.216406	0.218726	0.197984					20	0.261541	0.191862	0.222398	0.138883	0.228709			0.202614	0.226414	0.262704	0.238506	0.25067
	30	0.0914755	0.108887	0.0857171	0.104222	0.0836386	0.0996348		0.134194	0.106477	0.113879	0.103036	0.126272						30	0.194404	0.18341	0.175572	0.178813	0.144844	0.191206		0.187432	0.186942	0.170656	0.19163	0.163195					25	0.192469	0.115393	0.197281	0.15413	0.201352			0.131938	0.194522	0.152223	0.198254	0.176462
																																				30	0.153647	0.156833	0.153406		0.143896			0.0895149	0.15282	0.15771	0.151135	0.132447
		2.64185e+06	1.15095e+06	2.00749e+06	3.11967e+06	1.53182e+06	2.97174e+06		1.20109e+06	2.2291e+06	2.5188e+06	3.12513e+06	1.44239e+06							1.42397e+06	530397	1.02711e+06	1.86885e+06	733775	1.49112e+06		809657	1.45853e+06	1.71328e+06	1.61105e+06	1.0743e+06
																																					1.23197e+06	420856	1.4845e+06	760064	1.42344e+06			626478	1.21472e+06	1.3738e+06	1.59598e+06	880181
	t1	11.03693 ± 0.60127	8.98239 ± 0.79176	8.25385 ± 0.82978	10.13572 ± 0.60495	8.2537 ± 0.76033	9.40956 ± 0.62853		12.63517 ± 0.8697	9.81438 ± 0.93033	10.08629 ± 0.71876	9.6649 ± 0.63635	11.12722 ± 0.58074						t1	13.78821 ± 0.82002	10.84381 ± 1.32553	10.70858 ± 1.17009	12.69306 ± 0.87671	10.75704 ± 1.10262	11.77723 ± 1.22125		15.2858 ± 0.8135	12.38772 ± 0.98501	13.07065 ± 0.81813	12.30679 ± 1.06167	13.54152 ± 0.77701					t1	13.46232 ± 0.59205	8.5547 ± 0.74328	11.5031 ± 0.91252	8.92543 ± 0.73036	10.85947 ± 0.89016			8.4507 ± 0.90261	10.42835 ± 1.16744	12.996 ± 0.67887	11.15476 ± 0.94431	11.66434 ± 0.81986
				0 M	0.5 M	2M
				11	13.8±0.8	13.5±0.6
				8.9	11±1	8.6±0.7
				8.3	11±1	8.9±0.7
				10.1	12.7±0.9	11±1
				8.3	11±1	11.6±0.9
				9.4	12±1	8.5±0.9
				11	13.8±0.8	10.9±0.8
				12.6	15.3±0.8	11.2±0.9
				9.8	12.4±0.9	11.7±0.8
				10.1	13.1±0.8	13.0±0.9
				9.7	12±1
				11.1	13.5±0.8

## Sheet: Fig 5c Protein water-edited
	0.5M								0 M								2M
		control	water edt	control	water edt	S/So				control	water edt	control	water edt	S/So				control	water edt	control	water edt	S/So
	Chemical shift	1k	1k	1k	1k				Chemical shift	1k	1k	1k	1k				Chemical shift	1k	1k	1k	1k
	52.0305	672710	97448.4	672710	97448.4	0.144859			52.0305	1.01014e+06	210956	1.01014e+06	210956	0.208837			52.0305	769218	127002	769218	127002	0.165106
	43.2189	603013	73265.8	603013	73265.8	0.121499			46.8554	440074	138287	440074	138287	0.314235			43.2189	408069	64711.5	408069	64711.5	0.15858
	40.2817	886348	178256	886348	178256	0.201113			43.2189	738470	181010	738470	181010	0.245115			40.2817	719161	155024	719161	155024	0.215562
	32.5736	6.85497e+06	773926	6.85497e+06	773926	0.1129			40.2817	1.25294e+06	391701	1.25294e+06	391701	0.312626			32.5736	3.33123e+06	480519	3.33123e+06	480519	0.144247
	30.0617	7.914e+06	2.91091e+06	7.914e+06	2.91091e+06	0.367818			30.0617	7.29778e+06	3.91469e+06	7.29778e+06	3.91469e+06	0.536422			30.0617	3.85025e+06	1.07334e+06	3.85025e+06	1.07334e+06	0.278771
	27.5919	1.32345e+06	354556	1.32345e+06	354556	0.267903			27.5919	1.91983e+06	671724	1.91983e+06	671724	0.349886			27.5919	863537	141402	863537	141402	0.163748
	25.1761	1.25935e+06	345275	1.25935e+06	345275	0.274169			25.1761	2.10301e+06	827478	2.10301e+06	827478	0.393473			25.1761	1.13876e+06	169010	1.13876e+06	169010	0.148417
	19.1999	1.11722e+06	179263	1.11722e+06	179263	0.160454			22.8873	8.01421e+06	2.45003e+06	8.01421e+06	2.45003e+06	0.305711			19.1999	881763	126899	881763	126899	0.143915
	17.2926	504471	184057	504471	184057	0.364851			19.1999	1.29524e+06	311073	1.29524e+06	311073	0.240166			14.6225	413320	122406	413320	122406	0.296153
	14.6225	1.02344e+06	357853	1.02344e+06	357853	0.349658			17.2926	1.10753e+06	691343	1.10753e+06	691343	0.624222			11.9523	261464	29457.3	261464	29457.3	0.112663
	11.9523	392381	79333	392381	79333	0.202184			14.6225	1.23256e+06	742495	1.23256e+06	742495	0.602401							Average	0.18
					Average	0.233			11.9523	609306	264882	609306	264882	0.434728							Stdev	0.065
					STDEV	0.09							average	0.38
													STDEV	0.1
